# Supplementary material for: Machine Learning-Based Integration of Metabolomics Characterisation Predicts Progression of Myopic Retinopathy in Children and Adolescents
Source: Metabolites. 2023 Feb 17;13(2):301. doi: 10.3390/metabo13020301 (PMC9965721; doi:10.3390/metabo13020301)
Supplement: Supplementary file 1 [file metabolites-13-00301-s001.zip]

Archive with 2 entries (2 files):
- Supplementary Figure S1..tiff
- Supplementary Figure S2.tiff
